# Supplementary material for: Associations between Nutritional and Immune Status and Clinicopathologic Factors in Patients with Pancreatic Cancer: A Comprehensive Analysis
Source: Cancers (Basel). 2021 Oct 9;13(20):5041. doi: 10.3390/cancers13205041 (PMC8533745; doi:10.3390/cancers13205041)
Supplement: Supplementary file 1 [file cancers-13-05041-s001.zip]

Archive with 1 entries (1 files):
- cancers-1367776-supplementary.pdf
